# Supplementary material for: Computational and Experimental Insights into Tyrosinase and Antioxidant Activities of Resveratrol and Its Derivatives: Molecular Docking, Molecular Dynamics Simulation, DFT Calculation, and In Vitro Evaluation
Source: Int J Mol Sci. 2025 Sep 10;26(18):8827. doi: 10.3390/ijms26188827 (PMC12469314; doi:10.3390/ijms26188827)
Supplement: Supplementary file 1 [file ijms-26-08827-s001.zip]

Archive with 1 entries (1 files):
- ijms-3833192-supplementary.pdf
